# Supplementary material for: Correlations Between the Bacterial and Fungal Flora and Amino Acid Composition of the Zhuangzu Acid Congee Produced Around the Zuojiang River Basin, Guangxi
Source: Foods. 2024 Nov 22;13(23):3736. doi: 10.3390/foods13233736 (PMC11640507; doi:10.3390/foods13233736)
Supplement: Supplementary file 1 [file foods-13-03736-s001.zip]

Archive with 1 entries (1 files):
- foods-3244675-supplementary.pdf
